# Supplementary material for: Claudin-17 Deficiency Drives Vascular Permeability and Inflammation Causing Lung Injury
Source: Int J Mol Sci. 2025 Apr 11;26(8):3612. doi: 10.3390/ijms26083612 (PMC12027279; doi:10.3390/ijms26083612)
Supplement: Supplementary file 1 [file ijms-26-03612-s001.zip]

Archive with 1 entries (1 files):
- ijms-3509211-supplementary.pdf
